# Supplementary material for: Pathology and Clinics of Naturally Occurring Low-Virulence Variants of African Swine Fever Emerged in Domestic Pigs in the South Caucasus
Source: Pathogens. 2024 Jan 29;13(2):130. doi: 10.3390/pathogens13020130 (PMC10893001; doi:10.3390/pathogens13020130)
Supplement: Supplementary file 1 [file pathogens-13-00130-s001.zip]

Archive with 8 entries (8 files):
- ASFV chroniq MGF360-10L with 3 mutation. mas.mas
- ASFV chroniq MGF360-11L.mas
- ASFV G1340L fasta.mas
- ASFV MGF 360-2L with deletion and 1 mutation.mas
- Figure S1. ASFV MGF 360-2L gene (Kovsakan 3 2020) sequence compared to Georgia 2007.jpg
- Figure S2. ASFV G1340L gene (Kovsakan 3 2020) sequence compared to Georgia 2007.jpg
- Figure S3. ASFV MGF360-11L gene (Kovsakan 3 2020) sequence compared to Georgia 2007.jpg
- Figure S4. ASFV MGF360-10L gene (Kovsakan 3 2020) sequence compared to Georgia 2007.jpg
